# Supplementary material for: Regulation of molecular transport in polymer membranes with voltage-controlled pore size at the angstrom scale
Source: Nat Commun. 2023 Apr 25;14:2373. doi: 10.1038/s41467-023-38114-3 (PMC10130050; doi:10.1038/s41467-023-38114-3)
Supplement: Supplementary file 4 — Source Data [file 41467_2023_38114_MOESM4_ESM.xlsx]

## Sheet: Fig.2
membrane	conductivity (Ω)	error bar
pristine PA	144000	26200
CNTs-PA	484	185
CNTs network	429	116

## Sheet: Fig.3
Fig.3b									Fig. 3d
	rejection (%)								Na2SO4 concentration (ppm)	Pore radius (rp, Å)	error bar
PEG molecular weight	0V	0.5v	1.0v						0	8.115	0.18
200	52.78	49.89	43.56						500	8.817	0.21
400	92.69	91.09	84.98						1000	9.475	0.28
600	94.76	92.38	91.47						1500	9.655	0.23
1000	97.26	95.89	94.78						2000	9.792	0.26
		Fig.3C				Fig.3e
		Applied voltage	Pore radius (rp, nm)			cycle time	Pore radius (rp, Å)
		0.1	0.8056			1	7.993
		0.2	0.8105			2	9.13
		0.3	0.8187			3	8
		0.4	0.8291			4	9.108
		0.5	0.8537			5	7.85
		0.6	0.8608			6	8.922
		0.7	0.8813			7	7.975
		0.8	0.8854			8	8.94
		0.9	0.9065			9	7.946
		1	0.913			10	9.075
						11	7.874

## Sheet: Fig.3f
200	3.851	0.193	1.87
200.5	3.876	0.191	1.849
201	3.855	0.187	1.814
201.5	3.899	0.182	1.772
202	3.864	0.177	1.727
202.5	3.908	0.172	1.678
203	3.885	0.167	1.623
203.5	3.921	0.162	1.562
204	3.881	0.157	1.495
204.5	3.887	0.152	1.425
205	3.828	0.147	1.353
205.5	3.824	0.142	1.279
206	3.768	0.138	1.206
206.5	3.759	0.133	1.133
207	3.703	0.128	1.063
207.5	3.687	0.124	0.995
208	3.624	0.12	0.933
208.5	3.608	0.116	0.876
209	3.561	0.112	0.827
209.5	3.552	0.109	0.783
210	3.508	0.106	0.745
210.5	3.489	0.104	0.712
211	3.448	0.102	0.684
211.5	3.431	0.1	0.661
212	3.397	0.099	0.641
212.5	3.382	0.097	0.625
213	3.344	0.096	0.611
213.5	3.326	0.095	0.6
214	3.29	0.094	0.592
214.5	3.271	0.093	0.585
215	3.233	0.092	0.579
215.5	3.205	0.091	0.575
216	3.159	0.09	0.571
216.5	3.117	0.089	0.567
217	3.064	0.088	0.565
217.5	3.013	0.087	0.562
218	2.951	0.086	0.56
218.5	2.887	0.085	0.558
219	2.819	0.084	0.555
219.5	2.745	0.083	0.553
220	2.663	0.081	0.55
220.5	2.576	0.08	0.547
221	2.488	0.079	0.544
221.5	2.4	0.078	0.541
222	2.313	0.076	0.538
222.5	2.228	0.075	0.534
223	2.147	0.074	0.53
223.5	2.069	0.072	0.526
224	1.996	0.071	0.522
224.5	1.928	0.07	0.518
225	1.866	0.068	0.514
225.5	1.808	0.067	0.51
226	1.753	0.066	0.506
226.5	1.703	0.065	0.501
227	1.657	0.064	0.497
227.5	1.615	0.063	0.493
228	1.576	0.061	0.489
228.5	1.542	0.06	0.485
229	1.51	0.06	0.481
229.5	1.481	0.059	0.478
230	1.455	0.058	0.475
230.5	1.431	0.057	0.471
231	1.41	0.056	0.468
231.5	1.39	0.055	0.466
232	1.372	0.055	0.463
232.5	1.357	0.054	0.46
233	1.343	0.054	0.458
233.5	1.33	0.053	0.456
234	1.319	0.052	0.453
234.5	1.309	0.052	0.451
235	1.301	0.051	0.449
235.5	1.294	0.051	0.448
236	1.289	0.051	0.446
236.5	1.285	0.05	0.445
237	1.282	0.05	0.444
237.5	1.281	0.05	0.443
238	1.28	0.05	0.442
238.5	1.281	0.049	0.441
239	1.283	0.049	0.441
239.5	1.285	0.049	0.441
240	1.288	0.049	0.441
240.5	1.291	0.049	0.441
241	1.294	0.049	0.441
241.5	1.298	0.049	0.442
242	1.302	0.049	0.443
242.5	1.306	0.05	0.444
243	1.311	0.05	0.445
243.5	1.315	0.05	0.446
244	1.319	0.05	0.448
244.5	1.323	0.05	0.45
245	1.327	0.05	0.452
245.5	1.33	0.05	0.454
246	1.334	0.05	0.456
246.5	1.337	0.05	0.458
247	1.34	0.05	0.461
247.5	1.342	0.051	0.464
248	1.343	0.051	0.466
248.5	1.344	0.051	0.47
249	1.344	0.051	0.473
249.5	1.343	0.051	0.476
250	1.341	0.052	0.48
250.5	1.338	0.052	0.483
251	1.334	0.052	0.487
251.5	1.33	0.052	0.491
252	1.324	0.053	0.495
252.5	1.318	0.053	0.499
253	1.31	0.053	0.503
253.5	1.301	0.053	0.507
254	1.292	0.054	0.512
254.5	1.282	0.054	0.516
255	1.271	0.054	0.521
255.5	1.259	0.054	0.525
256	1.247	0.055	0.53
256.5	1.235	0.055	0.534
257	1.223	0.055	0.539
257.5	1.21	0.055	0.543
258	1.197	0.056	0.548
258.5	1.183	0.056	0.553
259	1.17	0.056	0.557
259.5	1.156	0.056	0.562
260	1.143	0.057	0.566
260.5	1.129	0.057	0.57
261	1.115	0.057	0.575
261.5	1.102	0.057	0.579
262	1.089	0.057	0.583
262.5	1.078	0.058	0.587
263	1.067	0.058	0.591
263.5	1.056	0.058	0.594
264	1.046	0.058	0.597
264.5	1.037	0.058	0.6
265	1.028	0.058	0.603
265.5	1.021	0.058	0.605
266	1.015	0.058	0.608
266.5	1.008	0.058	0.61
267	1.003	0.059	0.611
267.5	0.998	0.058	0.613
268	0.995	0.058	0.614
268.5	0.992	0.058	0.615
269	0.989	0.058	0.616
269.5	0.987	0.058	0.617
270	0.985	0.058	0.617
270.5	0.984	0.058	0.617
271	0.984	0.058	0.617
271.5	0.984	0.058	0.617
272	0.984	0.057	0.617
272.5	0.984	0.057	0.616
273	0.985	0.057	0.615
273.5	0.987	0.057	0.615
274	0.989	0.057	0.614
274.5	0.991	0.057	0.613
275	0.993	0.057	0.612
275.5	0.996	0.056	0.611
276	0.998	0.056	0.61
276.5	1.001	0.056	0.609
277	1.004	0.056	0.607
277.5	1.007	0.056	0.606
278	1.009	0.056	0.604
278.5	1.012	0.055	0.602
279	1.015	0.055	0.6
279.5	1.018	0.055	0.598
280	1.021	0.055	0.596
280.5	1.024	0.055	0.593
281	1.027	0.055	0.591
281.5	1.029	0.055	0.588
282	1.032	0.054	0.585
282.5	1.034	0.054	0.582
283	1.036	0.054	0.579
283.5	1.037	0.053	0.575
284	1.039	0.053	0.571
284.5	1.04	0.053	0.567
285	1.041	0.053	0.563
285.5	1.041	0.052	0.559
286	1.041	0.052	0.555
286.5	1.041	0.052	0.55
287	1.041	0.051	0.545
287.5	1.04	0.051	0.54
288	1.039	0.051	0.535
288.5	1.037	0.05	0.53
289	1.035	0.05	0.524
289.5	1.032	0.049	0.519
290	1.029	0.049	0.513
290.5	1.025	0.048	0.507
291	1.021	0.048	0.501
291.5	1.017	0.047	0.495
292	1.012	0.047	0.488
292.5	1.007	0.046	0.482
293	1.002	0.046	0.475
293.5	0.996	0.045	0.468
294	0.991	0.045	0.462
294.5	0.985	0.044	0.455
295	0.978	0.044	0.449
295.5	0.972	0.043	0.442
296	0.965	0.042	0.435
296.5	0.959	0.042	0.429
297	0.952	0.041	0.423
297.5	0.945	0.041	0.417
298	0.939	0.04	0.411
298.5	0.931	0.04	0.405
299	0.925	0.039	0.399
299.5	0.918	0.039	0.394
300	0.911	0.039	0.389
300.5	0.903	0.038	0.384
301	0.896	0.038	0.379
301.5	0.888	0.037	0.374
302	0.881	0.037	0.37
302.5	0.872	0.037	0.365
303	0.864	0.037	0.361
303.5	0.856	0.036	0.357
304	0.847	0.036	0.354
304.5	0.837	0.035	0.35
305	0.827	0.035	0.346
305.5	0.817	0.035	0.343
306	0.807	0.035	0.339
306.5	0.796	0.034	0.337
307	0.785	0.034	0.333
307.5	0.774	0.034	0.33
308	0.762	0.034	0.327
308.5	0.751	0.033	0.324
309	0.739	0.033	0.321
309.5	0.727	0.033	0.318
310	0.715	0.032	0.314
310.5	0.703	0.032	0.312
311	0.692	0.032	0.309
311.5	0.68	0.031	0.306
312	0.669	0.031	0.304
312.5	0.658	0.031	0.301
313	0.648	0.031	0.299
313.5	0.637	0.03	0.296
314	0.627	0.03	0.294
314.5	0.616	0.03	0.291
315	0.606	0.03	0.288
315.5	0.595	0.029	0.286
316	0.585	0.029	0.283
316.5	0.575	0.029	0.28
317	0.566	0.029	0.277
317.5	0.556	0.028	0.274
318	0.546	0.028	0.27
318.5	0.536	0.028	0.267
319	0.525	0.027	0.263
319.5	0.515	0.027	0.26
320	0.506	0.027	0.256
320.5	0.496	0.027	0.252
321	0.486	0.026	0.248
321.5	0.477	0.026	0.245
322	0.467	0.026	0.241
322.5	0.459	0.026	0.238
323	0.45	0.025	0.234
323.5	0.441	0.025	0.231
324	0.434	0.025	0.228
324.5	0.426	0.024	0.225
325	0.419	0.024	0.222
325.5	0.411	0.024	0.22
326	0.405	0.024	0.218
326.5	0.398	0.023	0.215
327	0.392	0.023	0.213
327.5	0.386	0.023	0.211
328	0.38	0.023	0.209
328.5	0.374	0.023	0.206
329	0.368	0.023	0.204
329.5	0.362	0.022	0.201
330	0.356	0.022	0.199
330.5	0.35	0.022	0.196
331	0.345	0.022	0.193
331.5	0.339	0.022	0.19
332	0.333	0.021	0.187
332.5	0.327	0.021	0.184
333	0.322	0.021	0.181
333.5	0.316	0.02	0.178
334	0.311	0.02	0.175
334.5	0.306	0.02	0.173
335	0.302	0.02	0.17
335.5	0.298	0.02	0.168
336	0.294	0.02	0.166
336.5	0.291	0.019	0.165
337	0.289	0.019	0.164
337.5	0.287	0.019	0.163
338	0.285	0.019	0.162
338.5	0.284	0.019	0.162
339	0.283	0.019	0.162
339.5	0.282	0.019	0.163
340	0.282	0.019	0.163
340.5	0.282	0.019	0.164
341	0.283	0.019	0.165
341.5	0.283	0.019	0.166
342	0.284	0.019	0.168
342.5	0.286	0.019	0.169
343	0.287	0.019	0.171
343.5	0.289	0.02	0.173
344	0.29	0.02	0.175
344.5	0.293	0.02	0.177
345	0.295	0.02	0.18
345.5	0.298	0.02	0.183
346	0.3	0.02	0.185
346.5	0.303	0.02	0.188
347	0.306	0.02	0.191
347.5	0.309	0.021	0.194
348	0.312	0.021	0.197
348.5	0.315	0.021	0.2
349	0.319	0.021	0.203
349.5	0.322	0.021	0.207
350	0.326	0.021	0.21
350.5	0.33	0.022	0.214
351	0.334	0.022	0.218
351.5	0.338	0.022	0.222
352	0.342	0.022	0.226
352.5	0.346	0.023	0.23
353	0.35	0.023	0.234
353.5	0.355	0.023	0.239
354	0.36	0.023	0.243
354.5	0.365	0.024	0.248
355	0.37	0.024	0.253
355.5	0.375	0.024	0.258
356	0.38	0.025	0.263
356.5	0.385	0.025	0.268
357	0.391	0.025	0.273
357.5	0.396	0.025	0.278
358	0.402	0.026	0.284
358.5	0.407	0.026	0.289
359	0.413	0.026	0.295
359.5	0.419	0.027	0.301
360	0.425	0.027	0.306
360.5	0.431	0.027	0.312
361	0.437	0.028	0.318
361.5	0.443	0.028	0.324
362	0.449	0.028	0.33
362.5	0.455	0.029	0.336
363	0.462	0.029	0.342
363.5	0.469	0.03	0.349
364	0.475	0.03	0.355
364.5	0.482	0.03	0.361
365	0.488	0.031	0.367
365.5	0.495	0.031	0.374
366	0.502	0.031	0.38
366.5	0.509	0.031	0.387
367	0.515	0.032	0.393
367.5	0.523	0.032	0.4
368	0.53	0.033	0.407
368.5	0.537	0.033	0.414
369	0.545	0.034	0.421
369.5	0.552	0.034	0.427
370	0.56	0.034	0.435
370.5	0.568	0.035	0.442
371	0.575	0.035	0.449
371.5	0.583	0.036	0.457
372	0.591	0.036	0.464
372.5	0.6	0.036	0.472
373	0.608	0.037	0.48
373.5	0.617	0.037	0.487
374	0.625	0.038	0.495
374.5	0.633	0.038	0.503
375	0.642	0.039	0.511
375.5	0.651	0.039	0.519
376	0.66	0.039	0.527
376.5	0.669	0.04	0.536
377	0.678	0.04	0.544
377.5	0.687	0.041	0.552
378	0.696	0.041	0.561
378.5	0.706	0.042	0.57
379	0.715	0.042	0.578
379.5	0.725	0.043	0.587
380	0.735	0.043	0.595
380.5	0.744	0.044	0.604
381	0.754	0.044	0.612
381.5	0.764	0.045	0.621
382	0.774	0.045	0.63
382.5	0.784	0.046	0.639
383	0.793	0.046	0.648
383.5	0.803	0.047	0.657
384	0.813	0.047	0.665
384.5	0.823	0.048	0.674
385	0.834	0.048	0.683
385.5	0.844	0.049	0.692
386	0.855	0.05	0.701
386.5	0.864	0.05	0.71
387	0.875	0.051	0.719
387.5	0.885	0.051	0.728
388	0.895	0.052	0.737
388.5	0.905	0.052	0.746
389	0.915	0.053	0.754
389.5	0.924	0.053	0.763
390	0.934	0.054	0.772
390.5	0.944	0.054	0.781
391	0.955	0.055	0.789
391.5	0.965	0.055	0.798
392	0.976	0.056	0.807
392.5	0.986	0.056	0.816
393	0.996	0.057	0.824
393.5	1.006	0.057	0.833
394	1.017	0.058	0.841
394.5	1.027	0.058	0.85
395	1.037	0.059	0.859
395.5	1.047	0.06	0.867
396	1.057	0.06	0.876
396.5	1.067	0.061	0.885
397	1.077	0.061	0.893
397.5	1.087	0.062	0.902
398	1.097	0.062	0.91
398.5	1.107	0.062	0.919
399	1.117	0.063	0.927
399.5	1.126	0.063	0.935
400	1.137	0.064	0.943
400.5	1.146	0.064	0.952
401	1.157	0.065	0.96
401.5	1.166	0.065	0.968
402	1.177	0.066	0.976
402.5	1.187	0.066	0.984
403	1.197	0.067	0.992
403.5	1.207	0.067	1.001
404	1.217	0.068	1.009
404.5	1.226	0.068	1.017
405	1.236	0.069	1.025
405.5	1.245	0.069	1.033
406	1.255	0.07	1.041
406.5	1.264	0.07	1.048
407	1.274	0.071	1.056
407.5	1.282	0.071	1.063
408	1.292	0.072	1.071
408.5	1.301	0.072	1.078
409	1.31	0.073	1.086
409.5	1.319	0.073	1.093
410	1.328	0.073	1.1
410.5	1.336	0.074	1.107
411	1.345	0.074	1.114
411.5	1.354	0.074	1.121
412	1.362	0.075	1.128
412.5	1.37	0.075	1.134
413	1.379	0.076	1.141
413.5	1.387	0.076	1.147
414	1.395	0.076	1.154
414.5	1.404	0.077	1.161
415	1.412	0.077	1.167
415.5	1.42	0.078	1.174
416	1.429	0.078	1.181
416.5	1.437	0.078	1.187
417	1.445	0.079	1.194
417.5	1.453	0.079	1.2
418	1.461	0.079	1.206
418.5	1.469	0.08	1.212
419	1.477	0.08	1.219
419.5	1.485	0.081	1.225
420	1.493	0.081	1.231
420.5	1.501	0.081	1.237
421	1.51	0.082	1.244
421.5	1.518	0.082	1.25
422	1.526	0.083	1.256
422.5	1.534	0.083	1.262
423	1.542	0.083	1.268
423.5	1.55	0.084	1.274
424	1.558	0.084	1.28
424.5	1.566	0.084	1.286
425	1.574	0.085	1.293
425.5	1.582	0.085	1.299
426	1.59	0.085	1.305
426.5	1.598	0.086	1.311
427	1.606	0.086	1.317
427.5	1.614	0.087	1.323
428	1.622	0.087	1.329
428.5	1.63	0.087	1.335
429	1.639	0.088	1.34
429.5	1.646	0.088	1.346
430	1.655	0.088	1.352
430.5	1.662	0.089	1.358
431	1.67	0.089	1.363
431.5	1.678	0.089	1.369
432	1.686	0.09	1.375
432.5	1.694	0.09	1.38
433	1.702	0.09	1.386
433.5	1.709	0.091	1.391
434	1.717	0.091	1.397
434.5	1.725	0.091	1.402
435	1.733	0.092	1.408
435.5	1.74	0.092	1.413
436	1.748	0.092	1.418
436.5	1.755	0.093	1.423
437	1.763	0.093	1.429
437.5	1.771	0.093	1.434
438	1.78	0.094	1.44
438.5	1.788	0.094	1.445
439	1.795	0.094	1.45
439.5	1.803	0.095	1.455
440	1.811	0.095	1.46
440.5	1.818	0.095	1.466
441	1.826	0.095	1.471
441.5	1.834	0.096	1.476
442	1.841	0.096	1.481
442.5	1.849	0.097	1.486
443	1.857	0.097	1.491
443.5	1.865	0.097	1.496
444	1.873	0.098	1.501
444.5	1.881	0.098	1.506
445	1.889	0.098	1.511
445.5	1.897	0.098	1.516
446	1.904	0.099	1.52
446.5	1.912	0.099	1.525
447	1.92	0.099	1.53
447.5	1.928	0.1	1.535
448	1.935	0.1	1.539
448.5	1.944	0.1	1.544
449	1.951	0.101	1.548
449.5	1.959	0.101	1.553
450	1.967	0.101	1.557
450.5	1.974	0.101	1.561
451	1.981	0.102	1.565
451.5	1.989	0.102	1.57
452	1.996	0.102	1.573
452.5	2.003	0.102	1.577
453	2.009	0.103	1.58
453.5	2.016	0.103	1.584
454	2.023	0.103	1.587
454.5	2.029	0.103	1.591
455	2.035	0.104	1.594
455.5	2.042	0.104	1.597
456	2.048	0.104	1.599
456.5	2.054	0.104	1.602
457	2.059	0.104	1.604
457.5	2.065	0.104	1.606
458	2.07	0.105	1.608
458.5	2.075	0.105	1.611
459	2.08	0.105	1.612
459.5	2.085	0.105	1.614
460	2.089	0.105	1.616
460.5	2.093	0.105	1.617
461	2.098	0.105	1.618
461.5	2.102	0.105	1.619
462	2.106	0.105	1.62
462.5	2.11	0.105	1.62
463	2.113	0.106	1.621
463.5	2.116	0.106	1.621
464	2.119	0.106	1.621
464.5	2.122	0.106	1.621
465	2.124	0.105	1.62
465.5	2.127	0.105	1.62
466	2.129	0.106	1.619
466.5	2.131	0.105	1.618
467	2.133	0.105	1.616
467.5	2.135	0.105	1.615
468	2.136	0.105	1.613
468.5	2.138	0.105	1.611
469	2.139	0.105	1.609
469.5	2.14	0.105	1.607
470	2.14	0.105	1.604
470.5	2.141	0.105	1.602
471	2.141	0.105	1.598
471.5	2.142	0.104	1.595
472	2.141	0.104	1.591
472.5	2.141	0.104	1.588
473	2.14	0.104	1.583
473.5	2.139	0.104	1.579
474	2.138	0.103	1.574
474.5	2.137	0.103	1.57
475	2.135	0.103	1.565
475.5	2.134	0.103	1.559
476	2.132	0.102	1.554
476.5	2.13	0.102	1.548
477	2.127	0.102	1.541
477.5	2.125	0.101	1.535
478	2.121	0.101	1.529
478.5	2.118	0.101	1.523
479	2.114	0.1	1.516
479.5	2.111	0.1	1.509
480	2.107	0.099	1.502
480.5	2.104	0.099	1.494
481	2.099	0.099	1.486
481.5	2.094	0.098	1.479
482	2.089	0.098	1.47
482.5	2.084	0.097	1.462
483	2.078	0.097	1.453
483.5	2.073	0.096	1.445
484	2.067	0.096	1.436
484.5	2.061	0.095	1.427
485	2.055	0.095	1.417
485.5	2.048	0.094	1.408
486	2.04	0.094	1.398
486.5	2.032	0.093	1.388
487	2.024	0.093	1.379
487.5	2.017	0.092	1.369
488	2.008	0.091	1.358
488.5	2	0.091	1.348
489	1.991	0.09	1.337
489.5	1.982	0.09	1.326
490	1.973	0.089	1.315
490.5	1.963	0.088	1.304
491	1.953	0.088	1.292
491.5	1.942	0.087	1.281
492	1.932	0.086	1.269
492.5	1.921	0.086	1.257
493	1.91	0.085	1.245
493.5	1.899	0.084	1.232
494	1.886	0.083	1.219
494.5	1.874	0.083	1.206
495	1.861	0.082	1.193
495.5	1.848	0.081	1.18
496	1.835	0.08	1.167
496.5	1.822	0.08	1.154
497	1.808	0.079	1.141
497.5	1.795	0.078	1.127
498	1.782	0.077	1.114
498.5	1.769	0.076	1.101
499	1.756	0.076	1.088
499.5	1.743	0.075	1.074
500	1.729	0.074	1.061
500.5	1.715	0.073	1.047
501	1.701	0.072	1.033
501.5	1.687	0.072	1.02
502	1.673	0.071	1.006
502.5	1.659	0.07	0.993
503	1.645	0.069	0.979
503.5	1.632	0.068	0.966
504	1.618	0.068	0.953
504.5	1.605	0.067	0.939
505	1.591	0.066	0.926
505.5	1.578	0.065	0.913
506	1.564	0.064	0.899
506.5	1.55	0.063	0.886
507	1.536	0.063	0.872
507.5	1.523	0.062	0.858
508	1.509	0.061	0.845
508.5	1.495	0.06	0.832
509	1.482	0.059	0.818
509.5	1.469	0.059	0.805
510	1.455	0.058	0.791
510.5	1.442	0.057	0.778
511	1.429	0.056	0.764
511.5	1.416	0.056	0.751
512	1.403	0.055	0.737
512.5	1.39	0.054	0.724
513	1.377	0.053	0.71
513.5	1.364	0.052	0.697
514	1.351	0.052	0.684
514.5	1.338	0.051	0.671
515	1.326	0.05	0.658
515.5	1.314	0.049	0.645
516	1.301	0.048	0.632
516.5	1.289	0.048	0.619
517	1.278	0.047	0.607
517.5	1.266	0.046	0.594
518	1.255	0.045	0.582
518.5	1.244	0.045	0.569
519	1.233	0.044	0.556
519.5	1.223	0.043	0.544
520	1.212	0.043	0.532
520.5	1.202	0.042	0.52
521	1.192	0.041	0.508
521.5	1.183	0.041	0.497
522	1.173	0.04	0.486
522.5	1.165	0.039	0.474
523	1.156	0.039	0.463
523.5	1.148	0.038	0.453
524	1.14	0.037	0.442
524.5	1.132	0.037	0.431
525	1.125	0.036	0.42
525.5	1.118	0.036	0.41
526	1.111	0.035	0.4
526.5	1.105	0.035	0.39
527	1.099	0.034	0.38
527.5	1.093	0.034	0.37
528	1.087	0.033	0.361
528.5	1.082	0.032	0.352
529	1.077	0.032	0.343
529.5	1.073	0.031	0.334
530	1.068	0.031	0.325
530.5	1.064	0.03	0.316
531	1.061	0.03	0.308
531.5	1.057	0.03	0.3
532	1.054	0.029	0.292
532.5	1.051	0.029	0.284
533	1.048	0.028	0.276
533.5	1.046	0.028	0.268
534	1.043	0.028	0.261
534.5	1.041	0.027	0.253
535	1.039	0.027	0.246
535.5	1.037	0.026	0.239
536	1.036	0.026	0.232
536.5	1.034	0.026	0.225
537	1.033	0.025	0.218
537.5	1.031	0.025	0.212
538	1.03	0.025	0.205
538.5	1.029	0.024	0.199
539	1.027	0.024	0.193
539.5	1.026	0.024	0.186
540	1.024	0.023	0.18
540.5	1.022	0.023	0.174
541	1.021	0.023	0.169
541.5	1.019	0.023	0.163
542	1.017	0.022	0.158
542.5	1.014	0.022	0.152
543	1.012	0.022	0.147
543.5	1.009	0.021	0.143
544	1.006	0.021	0.138
544.5	1.002	0.021	0.133
545	0.999	0.021	0.129
545.5	0.994	0.02	0.124
546	0.99	0.02	0.12
546.5	0.985	0.02	0.116
547	0.98	0.02	0.112
547.5	0.974	0.02	0.108
548	0.968	0.019	0.105
548.5	0.961	0.019	0.101
549	0.954	0.019	0.098
549.5	0.947	0.019	0.094
550	0.939	0.018	0.091
550.5	0.93	0.018	0.088
551	0.921	0.018	0.085
551.5	0.912	0.018	0.082
552	0.902	0.017	0.079
552.5	0.891	0.017	0.076
553	0.88	0.017	0.073
553.5	0.869	0.017	0.071
554	0.857	0.016	0.068
554.5	0.845	0.016	0.065
555	0.832	0.016	0.063
555.5	0.819	0.016	0.061
556	0.805	0.015	0.059
556.5	0.791	0.015	0.056
557	0.777	0.015	0.054
557.5	0.762	0.015	0.052
558	0.747	0.014	0.05
558.5	0.731	0.014	0.048
559	0.716	0.014	0.046
559.5	0.7	0.013	0.044
560	0.684	0.013	0.042
560.5	0.668	0.013	0.041
561	0.652	0.013	0.039
561.5	0.636	0.012	0.038
562	0.619	0.012	0.036
562.5	0.603	0.012	0.035
563	0.586	0.012	0.033
563.5	0.569	0.012	0.032
564	0.553	0.011	0.031
564.5	0.537	0.011	0.029
565	0.521	0.011	0.028
565.5	0.505	0.011	0.027
566	0.489	0.011	0.026
566.5	0.474	0.01	0.025
567	0.459	0.01	0.024
567.5	0.444	0.01	0.023
568	0.43	0.01	0.022
568.5	0.416	0.01	0.021
569	0.402	0.009	0.02
569.5	0.388	0.009	0.02
570	0.375	0.009	0.019
570.5	0.362	0.009	0.018
571	0.349	0.009	0.017
571.5	0.337	0.009	0.017
572	0.324	0.008	0.016
572.5	0.313	0.008	0.015
573	0.301	0.008	0.015
573.5	0.29	0.008	0.014
574	0.279	0.008	0.014
574.5	0.269	0.008	0.013
575	0.259	0.008	0.013
575.5	0.249	0.008	0.012
576	0.24	0.007	0.012
576.5	0.231	0.007	0.011
577	0.222	0.007	0.011
577.5	0.214	0.007	0.011
578	0.205	0.007	0.01
578.5	0.197	0.007	0.01
579	0.189	0.007	0.009
579.5	0.182	0.007	0.009
580	0.175	0.007	0.009
580.5	0.168	0.006	0.009
581	0.161	0.006	0.008
581.5	0.155	0.006	0.008
582	0.149	0.006	0.008
582.5	0.143	0.006	0.008
583	0.137	0.006	0.007
583.5	0.132	0.006	0.007
584	0.126	0.006	0.007
584.5	0.121	0.006	0.007
585	0.116	0.006	0.006
585.5	0.111	0.006	0.006
586	0.106	0.006	0.006
586.5	0.102	0.006	0.006
587	0.098	0.006	0.006
587.5	0.094	0.006	0.006
588	0.09	0.005	0.005
588.5	0.087	0.005	0.005
589	0.083	0.005	0.005
589.5	0.08	0.005	0.005
590	0.077	0.005	0.005
590.5	0.074	0.005	0.005
591	0.071	0.005	0.005
591.5	0.068	0.005	0.005
592	0.065	0.005	0.005
592.5	0.063	0.005	0.005
593	0.061	0.005	0.005
593.5	0.058	0.005	0.004
594	0.056	0.005	0.004
594.5	0.054	0.005	0.004
595	0.053	0.005	0.004
595.5	0.051	0.005	0.004
596	0.049	0.005	0.004
596.5	0.047	0.005	0.004
597	0.045	0.005	0.004
597.5	0.044	0.005	0.004
598	0.042	0.005	0.004
598.5	0.041	0.005	0.004
599	0.039	0.005	0.004
599.5	0.038	0.005	0.004
600	0.037	0.005	0.004
600.5	0.036	0.005	0.004
601	0.034	0.005	0.004
601.5	0.033	0.005	0.004
602	0.032	0.005	0.004
602.5	0.031	0.005	0.004
603	0.03	0.005	0.004
603.5	0.029	0.005	0.004
604	0.028	0.005	0.004
604.5	0.028	0.005	0.004
605	0.027	0.005	0.004
605.5	0.026	0.005	0.004
606	0.025	0.005	0.004
606.5	0.024	0.005	0.004
607	0.024	0.005	0.003
607.5	0.023	0.005	0.003
608	0.022	0.005	0.003
608.5	0.022	0.005	0.003
609	0.021	0.005	0.003
609.5	0.021	0.005	0.003
610	0.02	0.005	0.003
610.5	0.02	0.005	0.003
611	0.019	0.005	0.003
611.5	0.019	0.005	0.003
612	0.018	0.005	0.003
612.5	0.018	0.005	0.003
613	0.017	0.005	0.003
613.5	0.017	0.005	0.003
614	0.017	0.005	0.003
614.5	0.016	0.005	0.003
615	0.016	0.005	0.003
615.5	0.016	0.005	0.003
616	0.015	0.005	0.003
616.5	0.015	0.005	0.003
617	0.015	0.004	0.003
617.5	0.015	0.005	0.003
618	0.014	0.005	0.003
618.5	0.014	0.005	0.003
619	0.014	0.005	0.003
619.5	0.014	0.005	0.003
620	0.013	0.005	0.003
620.5	0.013	0.005	0.003
621	0.013	0.005	0.003
621.5	0.013	0.005	0.003
622	0.013	0.005	0.003
622.5	0.013	0.005	0.003
623	0.012	0.005	0.003
623.5	0.012	0.005	0.003
624	0.012	0.005	0.003
624.5	0.012	0.005	0.003
625	0.012	0.005	0.003
625.5	0.012	0.005	0.003
626	0.012	0.005	0.003
626.5	0.011	0.004	0.003
627	0.011	0.004	0.003
627.5	0.011	0.004	0.003
628	0.011	0.004	0.003
628.5	0.011	0.005	0.003
629	0.011	0.004	0.003
629.5	0.011	0.004	0.003
630	0.011	0.004	0.003
630.5	0.011	0.005	0.003
631	0.01	0.005	0.003
631.5	0.01	0.004	0.003
632	0.01	0.004	0.003
632.5	0.01	0.004	0.003
633	0.01	0.004	0.003
633.5	0.01	0.004	0.003
634	0.01	0.004	0.003
634.5	0.01	0.004	0.003
635	0.01	0.004	0.003
635.5	0.01	0.004	0.003
636	0.01	0.004	0.003
636.5	0.01	0.004	0.003
637	0.01	0.004	0.003
637.5	0.01	0.004	0.003
638	0.01	0.004	0.003
638.5	0.009	0.004	0.003
639	0.009	0.004	0.003
639.5	0.009	0.004	0.003
640	0.009	0.004	0.003
640.5	0.009	0.004	0.003
641	0.009	0.004	0.003
641.5	0.009	0.004	0.003
642	0.009	0.004	0.003
642.5	0.009	0.004	0.003
643	0.009	0.004	0.003
643.5	0.009	0.004	0.003
644	0.009	0.004	0.003
644.5	0.009	0.004	0.003
645	0.009	0.004	0.003
645.5	0.009	0.004	0.003
646	0.009	0.004	0.003
646.5	0.009	0.004	0.003
647	0.009	0.004	0.003
647.5	0.009	0.004	0.003
648	0.009	0.004	0.003
648.5	0.009	0.004	0.003
649	0.009	0.004	0.003
649.5	0.009	0.004	0.003
650	0.009	0.004	0.003
650.5	0.009	0.004	0.003
651	0.009	0.004	0.003
651.5	0.008	0.004	0.003
652	0.008	0.004	0.003
652.5	0.008	0.004	0.003
653	0.009	0.004	0.003
653.5	0.009	0.004	0.003
654	0.009	0.004	0.003
654.5	0.009	0.004	0.003
655	0.008	0.004	0.003
655.5	0.008	0.004	0.003
656	0.008	0.004	0.003
656.5	0.008	0.004	0.002
657	0.008	0.004	0.003
657.5	0.008	0.004	0.003
658	0.008	0.004	0.003
658.5	0.008	0.004	0.002
659	0.008	0.004	0.003
659.5	0.008	0.005	0.003
660	0.008	0.005	0.003
660.5	0.008	0.005	0.003
661	0.008	0.004	0.003
661.5	0.008	0.004	0.003
662	0.008	0.004	0.003
662.5	0.008	0.004	0.003
663	0.008	0.004	0.003
663.5	0.008	0.004	0.003
664	0.008	0.004	0.003
664.5	0.008	0.004	0.003
665	0.008	0.004	0.003
665.5	0.008	0.004	0.003
666	0.008	0.004	0.003
666.5	0.008	0.004	0.003
667	0.008	0.004	0.003
667.5	0.008	0.004	0.003
668	0.008	0.004	0.003
668.5	0.008	0.004	0.003
669	0.008	0.004	0.003
669.5	0.008	0.004	0.003
670	0.008	0.004	0.003
670.5	0.008	0.004	0.003
671	0.008	0.004	0.003
671.5	0.008	0.004	0.003
672	0.008	0.004	0.003
672.5	0.008	0.004	0.003
673	0.008	0.004	0.003
673.5	0.008	0.004	0.003
674	0.008	0.004	0.003
674.5	0.008	0.004	0.003
675	0.008	0.004	0.003
675.5	0.008	0.004	0.003
676	0.008	0.004	0.003
676.5	0.008	0.004	0.003
677	0.008	0.004	0.003
677.5	0.008	0.004	0.003
678	0.008	0.004	0.003
678.5	0.008	0.004	0.003
679	0.008	0.004	0.003
679.5	0.008	0.004	0.003
680	0.008	0.004	0.003
680.5	0.008	0.004	0.003
681	0.008	0.004	0.003
681.5	0.008	0.004	0.003
682	0.008	0.004	0.003
682.5	0.008	0.004	0.002
683	0.008	0.004	0.003
683.5	0.008	0.004	0.003
684	0.008	0.004	0.003
684.5	0.007	0.004	0.003
685	0.008	0.004	0.003
685.5	0.008	0.004	0.003
686	0.008	0.004	0.003
686.5	0.008	0.004	0.003
687	0.008	0.004	0.003
687.5	0.007	0.004	0.003
688	0.008	0.004	0.003
688.5	0.008	0.004	0.003
689	0.008	0.004	0.003
689.5	0.008	0.004	0.003
690	0.008	0.004	0.003
690.5	0.008	0.004	0.003
691	0.008	0.004	0.003
691.5	0.008	0.004	0.003
692	0.007	0.004	0.003
692.5	0.007	0.004	0.003
693	0.007	0.004	0.003
693.5	0.007	0.004	0.003
694	0.007	0.004	0.003
694.5	0.007	0.004	0.003
695	0.007	0.004	0.003
695.5	0.007	0.004	0.003
696	0.007	0.004	0.003
696.5	0.007	0.004	0.003
697	0.007	0.004	0.003
697.5	0.007	0.004	0.003
698	0.007	0.004	0.003
698.5	0.007	0.004	0.003
699	0.007	0.004	0.003
699.5	0.007	0.004	0.003
700	0.007	0.004	0.003
700.5	0.007	0.004	0.003
701	0.007	0.004	0.003
701.5	0.007	0.004	0.003
702	0.007	0.004	0.003
702.5	0.007	0.004	0.003
703	0.007	0.004	0.003
703.5	0.007	0.004	0.003
704	0.007	0.004	0.003
704.5	0.007	0.004	0.003
705	0.007	0.004	0.003
705.5	0.007	0.004	0.003
706	0.007	0.004	0.003
706.5	0.007	0.004	0.003
707	0.007	0.004	0.003
707.5	0.007	0.004	0.003
708	0.007	0.004	0.003
708.5	0.007	0.004	0.003
709	0.007	0.004	0.003
709.5	0.007	0.004	0.003
710	0.007	0.004	0.003
710.5	0.007	0.004	0.003
711	0.007	0.004	0.003
711.5	0.007	0.004	0.003
712	0.007	0.004	0.003
712.5	0.007	0.004	0.003
713	0.007	0.004	0.003
713.5	0.007	0.004	0.003
714	0.007	0.004	0.003
714.5	0.007	0.004	0.003
715	0.007	0.004	0.003
715.5	0.007	0.004	0.003
716	0.007	0.004	0.003
716.5	0.007	0.004	0.003
717	0.007	0.004	0.003
717.5	0.007	0.004	0.003
718	0.007	0.004	0.003
718.5	0.007	0.004	0.003
719	0.007	0.004	0.003
719.5	0.007	0.004	0.003
720	0.007	0.004	0.003
720.5	0.007	0.004	0.003
721	0.007	0.004	0.003
721.5	0.007	0.004	0.003
722	0.007	0.004	0.003
722.5	0.007	0.004	0.003
723	0.007	0.004	0.003
723.5	0.007	0.004	0.003
724	0.007	0.004	0.003
724.5	0.007	0.004	0.003
725	0.007	0.004	0.003
725.5	0.007	0.004	0.003
726	0.007	0.004	0.003
726.5	0.007	0.004	0.003
727	0.007	0.004	0.003
727.5	0.007	0.004	0.003
728	0.007	0.004	0.003
728.5	0.007	0.004	0.003
729	0.007	0.004	0.003
729.5	0.007	0.004	0.003
730	0.007	0.004	0.003
730.5	0.007	0.004	0.003
731	0.007	0.004	0.003
731.5	0.007	0.004	0.003
732	0.007	0.004	0.003
732.5	0.007	0.004	0.003
733	0.007	0.005	0.003
733.5	0.007	0.004	0.003
734	0.007	0.004	0.003
734.5	0.007	0.004	0.003
735	0.007	0.004	0.003
735.5	0.007	0.004	0.003
736	0.007	0.004	0.003
736.5	0.007	0.004	0.003
737	0.007	0.004	0.003
737.5	0.007	0.004	0.003
738	0.007	0.004	0.003
738.5	0.007	0.005	0.003
739	0.007	0.005	0.003
739.5	0.007	0.005	0.003
740	0.007	0.004	0.003
740.5	0.007	0.004	0.003
741	0.007	0.004	0.003
741.5	0.007	0.004	0.003
742	0.007	0.004	0.003
742.5	0.007	0.004	0.003
743	0.007	0.004	0.003
743.5	0.007	0.004	0.003
744	0.007	0.004	0.003
744.5	0.007	0.005	0.003
745	0.007	0.004	0.003
745.5	0.007	0.004	0.003
746	0.007	0.004	0.003
746.5	0.007	0.005	0.003
747	0.007	0.005	0.003
747.5	0.007	0.004	0.003
748	0.007	0.004	0.003
748.5	0.007	0.004	0.003
749	0.007	0.004	0.002
749.5	0.007	0.004	0.002
750	0.007	0.004	0.002
750.5	0.007	0.004	0.002
751	0.007	0.004	0.002
751.5	0.007	0.004	0.002
752	0.007	0.005	0.002
752.5	0.007	0.005	0.002
753	0.007	0.005	0.002
753.5	0.007	0.004	0.002
754	0.007	0.004	0.002
754.5	0.007	0.005	0.002
755	0.007	0.005	0.002
755.5	0.007	0.004	0.002
756	0.007	0.004	0.002
756.5	0.007	0.004	0.002
757	0.007	0.004	0.002
757.5	0.007	0.004	0.002
758	0.007	0.005	0.002
758.5	0.007	0.004	0.002
759	0.007	0.004	0.002
759.5	0.007	0.004	0.002
760	0.007	0.004	0.002
760.5	0.007	0.005	0.002
761	0.007	0.005	0.002
761.5	0.007	0.005	0.002
762	0.007	0.005	0.002
762.5	0.007	0.005	0.002
763	0.007	0.005	0.002
763.5	0.007	0.004	0.002
764	0.007	0.004	0.002
764.5	0.007	0.005	0.002
765	0.007	0.005	0.002
765.5	0.007	0.005	0.002
766	0.007	0.004	0.002
766.5	0.007	0.004	0.002
767	0.006	0.004	0.002
767.5	0.006	0.004	0.002
768	0.007	0.004	0.002
768.5	0.007	0.004	0.002
769	0.007	0.005	0.002
769.5	0.007	0.005	0.002
770	0.007	0.005	0.002
770.5	0.007	0.005	0.002
771	0.007	0.004	0.001
771.5	0.006	0.004	0.001
772	0.006	0.004	0.002
772.5	0.007	0.004	0.002
773	0.006	0.004	0.002
773.5	0.006	0.004	0.002
774	0.007	0.004	0.001
774.5	0.007	0.004	0.002
775	0.007	0.004	0.001
775.5	0.006	0.004	0.002
776	0.006	0.004	0.002
776.5	0.006	0.004	0.002
777	0.006	0.004	0.002
777.5	0.006	0.004	0.001
778	0.007	0.004	0.001
778.5	0.006	0.004	0.002
779	0.007	0.004	0.002
779.5	0.006	0.004	0.002
780	0.007	0.004	0.002
780.5	0.007	0.004	0.002
781	0.007	0.004	0.001
781.5	0.006	0.004	0.002
782	0.007	0.004	0.002
782.5	0.007	0.004	0.002
783	0.006	0.005	0.002
783.5	0.006	0.004	0.002
784	0.006	0.005	0.002
784.5	0.006	0.005	0.002
785	0.006	0.005	0.001
785.5	0.006	0.005	0.001
786	0.006	0.004	0.001
786.5	0.006	0.004	0.002
787	0.006	0.004	0.002
787.5	0.006	0.005	0.002
788	0.006	0.005	0.002
788.5	0.006	0.005	0.002
789	0.006	0.004	0.002
789.5	0.006	0.005	0.002
790	0.006	0.004	0.002
790.5	0.006	0.004	0.002
791	0.006	0.004	0.001
791.5	0.006	0.004	0.001
792	0.006	0.004	0.002
792.5	0.006	0.004	0.002
793	0.006	0.004	0.002
793.5	0.006	0.004	0.001
794	0.006	0.004	0.001
794.5	0.006	0.004	0.001
795	0.006	0.004	0.001
795.5	0.006	0.004	0.001
796	0.006	0.004	0.001
796.5	0.006	0.004	0.001
797	0.006	0.004	0.001
797.5	0.006	0.004	0.001
798	0.006	0.004	0.001
798.5	0.006	0.004	0.002
799	0.006	0.004	0.002
799.5	0.006	0.004	0.001
800	0.006	0.004	0.001

## Sheet: fig.4a
			fitted from hindered transport model	fitted from modified Donnan model
conc. (ppm)	voltage (V)	MWCO	rp (nm)	intrapore ion concentration (mM)
DI water
0	-1	393	0.8083
0	0	393	0.8004
0	1	393	0.8115
Na2SO4
1000	-1	498	0.9475	1776
1000	-0.5	426	0.883	1150
1000	0	345	0.7672	505
500	-1	434	0.8817	1603
1500	-1	523	0.9655	2566
2000	-1	547	0.9792	2338
500	0	361	0.7875	282
MgCl2
1000	-1	491	0.8927	1141
1000	-0.5	450	0.8452	552
1000	0	393	0.7588	74
500	-1	418	0.8793	872
500	0	345	0.7873	186
LiCl
1000	-1	466	0.9318	1889
1000	-0.5	450	0.8667	890
1000	0	385	0.7875	119
500	-1	426	0.8995	1634
1500	-1	490	0.9655	2013
2000	-1	531	0.9938	2402
500	0	367	0.8176	69
